# Supplementary material for: The Probiotic Kluyveromyces lactis JSA 18 Alleviates Obesity and Hyperlipidemia in High-Fat Diet C57BL/6J Mice
Source: Foods. 2024 Apr 7;13(7):1124. doi: 10.3390/foods13071124 (PMC11011337; doi:10.3390/foods13071124)
Supplement: Supplementary file 1 [file foods-13-01124-s001.zip]

Archive with 1 entries (1 files):
- foods-2918917-supplementary.pdf
